# Supplementary material for: Refining Trait Resilience: Identifying Engineering, Ecological, and Adaptive Facets from Extant Measures of Resilience
Source: PLoS One. 2015 Jul 1;10(7):e0131826. doi: 10.1371/journal.pone.0131826 (PMC4488934; doi:10.1371/journal.pone.0131826)
Supplement: S1 Datasets — Data used for the Exploratory Factor Analysis [Study 1] (Dataset A in S1 Datasets). Data used for the Confirmatory Factor Analysis [Study 1] (Dataset B in S1 Datasets). Data used for Personality, Coping, and Well-being Variables [Study 2] (Dataset C in S1 Datasets). Data used for the Test-Retest Study [Study 2] (Dataset D in S1 Datasets). (ZIP) [file pone.0131826.s001.zip]

Archive with 4 entries (4 files):
- Dataset B.sav
- Dataset C.sav
- Dataset D.sav
- Dataset A.sav
